# Supplementary material for: Influencing medication taking behaviors using automated two‐way digital communication: A narrative synthesis systematic review informed by the Behavior Change Wheel
Source: Br J Health Psychol. 2022 Jan 26;27(3):861–90. doi: 10.1111/bjhp.12580 (PMC9541766; doi:10.1111/bjhp.12580)
Supplement: Supplementary file 5 — Appendix S5. Summary results table for the paper: Influencing medication taking behaviours using automated two‐way digital communication: A narrative synthesis. [file BJHP-27-861-s003.xlsx]

## Sheet: BCT Organised Results
Summary results table for the paper: Influencing medication taking behaviours using automated two-way digital communication: A narrative synthesis systematic review informed by the Behaviour Change Wheel
Colour key:
	BCT delivered via automated two-way digital communication				BCT delivered via non-digital intervention component				BCT delivered by both automated two-way digital communication and non-digital intervention component							Results show no improvement in outcomes				Results show unclear outcome results				Results show positive improvement in outcomes
* Indicates where BCT delivery was conditional based on patient response (or not) to automated two-way digital communication component
Study	LTC	Intervention length	Intervention aim	Automated two-way digital communication technology	Non-digital intervention component(s)	Prompts or cues	Habit formation	Problem solving	Identification of self as role model	Information about others' approval	Commitment	Feedback on behaviour	Social reward	Monitoring of behaviour by others without feedback	Reduce negative emotions	Adding objects to the environment	Biofeedback	Monitoring outcome(s) of behaviour without feedback	Feedback on outcomes of behaviour	Action planning	Self-monitoring outcome(s) of behavior	Information about health concequences	Social support (unspecified)	Social support (practical)	Instruction how to perform a behavior	Total number of BCTs included	Medication adherence outcome	Medication adherence summary	Clinical outcome	Clinical outcome summary
Nelson et al [63,64]	Diabetes	3 months	Improve medication adherence to an established therapy; To identify potential barriers to medication adherence	IVR and SMS	None	Asking for support	Taking medication	Taking medication, Obtaining Medication	Taking medication	No	No	Taking medication	Taking medication	No	Taking medication	No	Taking medication (Blood glucose)	No	No	No	No	Taking medication (benefits)	No	No	No	9	Unclear	At 1 month, intervention group medication adherence compared to control AOR 3.88 (CI 1.79, 10.86), at two months 3.76 (CI 1.75-17.44), at 3 months 1.49 (CI 0.66-3.10)	Not Improved	Average change in HbA1c of 0.044 ± 1.252 (intervention) vs -0.291 ± 1.418 (matched controls) p=0.42
Aikens et al [43]	Depressive disorders	6 months	Improve medication adherence to an established therapy	IVR	Support partner (friend or relative of the patient), usual primary care team	Asking for support	No	Taking medication	No	No	No	Taking medication*	Taking medication	No	No	No	No	Taking medication	Taking medication*	No	No	No	Taking medication	Asking for support, Taking medication	Asking for support	9	Not improved	OR adherence 1.11 (CI 0.99-1.24, p=0.070) IVR vs 1.31 (CI 1.16-1.47, p<0.001) control	Not Improved	Depression remission was 8% for IVR group (not statistically significant) compared to 24% in the IVR+CarePartner group
Aikens et al [44,45]	Diabetes	3 or 6 months	Improve medication adherence to an established therapy	IVR	Follow-up phone calls with care team	No	No	Taking medication	No	No	No	Taking medication*, self-testing	Taking medication	Taking medication, self-testing	No	No	Taking medication (Blood glucose)	Obtaining medication, Taking medication	Taking medication	No	Taking medication	No	Taking medication	No	No	9	Improved	-0.57 in MMAS scores in the IVR only group (CI -0.83 to -0.32, p<0.001), however greater effect in care partner arm	Not studied	Not studied
Cizmic et al [50]	Osteoporosis	One-off contact programme	Promote medication adherence to a new therapy	IVR	Letter from community pharmacist	Obtaining medication	No	No	No	Taking medication	No	No	Obtaining medication	No	Taking medication	No	No	No	Obtaining medication	No	No	Taking medication (benefits and side effects)	Taking medication	Obtaining medication	Asking for support, obtaining medication	9	Improved	For patients collecting medication within 25 days in intervention group compared to control unadjusted OR 2.17 (CI 1.29-3.67)	Not studied	Not studied
Nundy et al [65,68]	Diabetes	6 months	Improve medication adherence to an established therapy	SMS	Phone calls with nurse	Taking medication, self-testing	No	No	No	No	No	Taking medication*	Taking medication	Taking medication, self-testing	No	No	Taking medication (Blood glucose)	No	No	No	Taking medication	No	Taking medication	Obtaining medication	No	8	Improved	MMAS 4-item mean score increased from 2.9 to 3.4 at 6 months (p=0.02)	Not studied	Not studied
Mayberry et al [61]	Diabetes	3 months	Improve medication adherence to an established therapy; To identify potential barriers to medication adherence	IVR and SMS	None	No	Taking medication	Taking medication	Taking medication	No	No	Taking medication	Taking medication	No	Taking medication	No	No	No	No	No	No	Taking medication (benefits)	No	No	Obtaining medication	8	Improved	Reductions in medication barriers correlated with improvements in adherence, regression coefficient -0.08 (p=<0.001)	Improved	Reduction in HbA1c of 0.22(p<0.07) for participants who completed all adherence assessments.
Piette et al [70]	Diabetes	12 months	Improve medication adherence to an established therapy; To identify potential barriers to medication adherence; To detect medication non-adherence	IVR	Care partner support and usual clinician	No	No	Taking medication, self-testing	No	No	No	Taking medication	Taking medication	No	No	No	Taking medication (Blood glucose)	Taking medication	No	No	Taking medication	No	Taking medication	No	No	7	Improved	Intervention group had decreased medication adherence problems 69% (baseline) to 48%, p=0.003	Not Improved	Adjusted mean reduction in HbA1c in intervention group of 0.3 (CI -0.7 to 0.1, p=0.1)
Bender et al [46]	Asthma	10 weeks	Improve medication adherence to an established therapy	IVR	Contact with usual asthma providers	Asking for support	No	No	No	No	No	No	No	Taking medication	No	No	No	Taking medication	Taking medication	No	No	Taking medication (benefits)	Taking medication	No	Asking for support, obtaining medication	7	Improved	Average doses taken as prescribed 64.5% (treatment group) vs 49.1% (control) p=0.003 and correlation with improvement in BMQ scores (r=0.342, p=0.0152)	Not Improved	Reduction in average ACT score of -1.120 (intervention) vs -1.840 (control) (p=0.530)
Katalenich et al [57]	Diabetes	6 months	Promote medication adherence to a new therapy; Improve medication adherence to an established therapy	IVR or SMS depending on patient preference	Usual care by clinicians (assumed face-to-face)	Taking medication, self-testing	No	No	No	No	No	Self-testing	No	Self-testing	No	No	Taking medication (Blood glucose)	Taking medication	Taking medication*	No	No	No	Taking medication	No	No	7	Improved	Percentage of patients with above median adherence 37% vs 28% (baseline) (not a statistically significant compared to control)	Improved	Equivalence for controlling HbA1c (8.1% vs 7.9%, p=0.78)
Shane-McWhorter et al [72]	Diabetes, Hypertension	6 months	Improve medication adherence to an established therapy	IVR	Phone calls with pharmacist	Self-testing	No	No	No	No	No	No	No	Taking medication	No	Self-testing (BP Monitor, weighing scales)	Taking medication (BP, weight, blood glucose, heart rate)	Taking medication	No	No	No	No	Taking medication	No	No	6	Not improved	Medication adherence score for patients with diabetes (pre) 6.2 vs (post) 6.5 p=0.089. For hypertension (pre) 6.3 vs (post) 6.7 p=0.054.	Improved	Reduction in HbA1c -1.92 (p<0.0001), Reduction in systolic BP -7.8 mmHg (p=0.001) and reduction in LDL -10.2 (p=0.0263)
Moore et al [62]	HIV/ AIDS with co-occurring bipolar disorder	30 days	Improve medication adherence to an established therapy	SMS	Face-to-face education with study team member	Taking medication	No	No	No	No	No	Taking medication	Taking medication	No	No	No	No	Taking medication	No	Taking medication	No	Taking medication (benefits and side effects)	No	No	No	6	Unclear	Intervention users took antiretroviral medication within 65.7 (SD 76.5) minutes of dosing time vs 120.8 (SD 105.5) (control) p=0.02. No changes in mean adherence.	Not studied	Not studied
Bove et al [49]	Hypertension	6 months	Improve medication adherence to an established therapy	IVR or web-based	Face-to-face consultation with doctor and follow-up phone calls with nurses	No	No	No	No	No	No	No	No	No	No	Self-testing (BP Monitor)	Taking medication (Blood pressure)	No	Taking medication	No	No	No	Taking medication	No	Self-testing	5	Not improved	Medication adherence score 3.56 (±0.81) in intervention group vs 3.59 (± 0.85) in control (p=0.86)	Not Improved	Differences between the intervention and control group not statistically significant (no details reported)
King et al [58]	HIV/ AIDS	12 months	Improve medication adherence to an established therapy	SMS	Phone calls with nurse	Asking for support	No	No	No	No	No	Asking for support*	No	No	No	No	No	No	Asking for support	No	No	No	Taking medication	No	Asking for support	5	Improved	Mean medication adherence increase from 60.3% of doses taken to 62.2% (p<0.001)	Unclear	Viral load mean decreased from 1098 copies/mL (baseline) vs 439 copies/mL (end point) (p=0.04). No significant change to CD4 count.
Magid et al [60]	Hypertension	6 months	Improve medication adherence and/or change medication	IVR	Phone calls with pharmacist	Asking for support, self-testing	No	No	No	No	No	No	No	No	No	No	Taking medication (Blood pressure)	No	Taking medication	No	No	No	Taking medication	Asking for support	No	5	Not improved	Medication possession ratio of intervention group (0.85) vs control (0.84) p= 0.88	Improved	Systolic BP reduction -13.1 mmHg (intervention) vs -7.1 mmHg (control) (p=0.06); Diastolic BP -6.5 vs -4.2 (p=0.07)
Stacy et al [76]	Cardiovascular disease	180 days	Improve medication adherence to an established therapy; To identify potential barriers to medication adherence	IVR	None	No	Taking medication	Taking medication	No	No	Obtaining medication	No	Taking medication	Taking medication	No	No	No	No	No	No	No	No	No	No	No	5	Improved	Intervention group 6 month point prevalence improved for possession compared to control (70.4% vs 60.7%, p=0.05)	Not studied	Not studied
Friedman et al [51]	Hypertension	6 months	Maintain medication adherence to an established therapy	IVR	None	No	No	No	No	No	No	No	No	Taking medication	No	No	Taking medication (Blood pressure)	Taking medication	No	No	No	Taking medication (benefits)	No	No	No	4	Improved	Mean antihypertensive medication adherence improved 17.7% (IVR users) vs 11.7% (controls) (p=0.02)	Improved	Decreased in mean Diastolic BP 5.2 (intervention) vs 0.8 (control) (p=0.02)
Johnston et al [42]	Tuberculosis	12 months	Promote medication adherence to a new therapy	SMS	Clinic visit with nurse and pharmacist, follow-up phone calls with nurses	Asking for support	No	No	No	No	No	Asking for support*	No	No	No	No	No	No	Asking for support	No	No	No	Taking medication	No	No	4	Not improved	Relative risk of adherence between the intervention and control arms was 0.97 (95% CI 0.88–1.07; p=0.550)	Not studied	Not studied
Kuusalo et al. [41]	Rheumatoid arthritis	6 months	Promote medication adherence to a new therapy	SMS	Phone calls with nurse	No	No	No	No	No	No	No	No	Taking medication	No	No	No	Taking medication	Taking medication*	No	No	No	Taking medication	No	No	4	Not improved	No difference in patient perceptions of confidence in treatment (p=0.73)	Not Improved	Remission rates at 12 months were 57% in the intervention group and 43% in the control group (p=0.17)
Leu et al [59]	Diabetes	3-6 months	Improve medication adherence to an established therapy	Pager device	None	Taking medication, self-testing	No	No	No	No	No	Taking medication*	No	Taking medication	No	No	Taking medication (Blood glucose)	No	No	No	No	No	No	No	No	4	Not studied		Unclear	Decrease in percentage hypertensive patients at follow up compared to baseline (-24%, p=0.013). Neither group achieved the target reduction in HbA1c of 0.5%.
Piette et al [71]	Heart failure	12 months	Improve medication adherence to an established therapy	IVR	Phone calls with nurse	No	No	No	No	No	No	No	No	Taking medication, self-testing	No	No	Taking medication (weight)	Taking medication	No	No	No	No	Taking medication	No	No	4	Unclear	mHealth+ Care Partner improved medication adherence of 13.8% at 12 months (p=0.01) compared to control. mHealth only not reported.	Not studied	Not studied
Spoelstra et al [75]	Cancer	21 days	Promote medication adherence to a new therapy	SMS	Usual care by clinicians (assumed face-to-face)	Taking medication	No	No	No	No	No	No	No	Taking medication	No	No	No	No	No	No	No	Taking medication (benefits and side effects)	Taking medication	No	No	4	Not improved	Percentage of patients defined as adherent increased 20.7% (intervention) vs 6.1% (control) (not statistically significant)	Not Improved	Intervention group had fewer total number of symptoms (ES=0.09), lower summed symptom severity (ES=0.21), and lower summed symptom interference (ES=0.22) (not statistically significant)
Vollmer et al [80]	Cardiovascular disease	Unclear	Improve medication adherence to an established therapy	IVR	Paper based reports and information	No	No	No	No	No	No	No	No	No	No	Taking medication (pill organiser)	Taking medication (Blood pressure, lipid levels, HbA1c)	No	Taking medication	No	No	No	No	No	Obtaining medication	4	Improved	0.022 increase in mean mPDC for statin users (0.011-0.034, p=0.000) and ACE/ARB users 0.016 (0.002-0.029, p=0.022). IVR+ was more effective.	Unclear	Average 0.5 mmHg reduction in systolic BP IVR group vs control (p=0.041). No significant differences in LDL for IVR vs usual care. Reduction in LDL of 1.5 IVR+ vs control (p=0.019)
Wald et al [81]	Cardiovascular disease	6 months	Improve medication adherence to an established therapy	SMS	Follow-up phone call (unclear who)	Taking medication	No	Taking medication	No	No	No	No	No	Taking medication	No	No	No	No	No	No	No	No	No	No	No	3	Improved	16% reduction in patients discontinuing or non-adherent to medication in intervention group vs control (CI 7% - 24%, p=<0.001)	Not studied	Not studied
Garofalo et al [52]	HIV/ AIDS	6 months	Improve medication adherence to an established therapy	SMS	None	Taking medication	No	No	No	No	No	Taking medication	Taking medication	No	No	No	No	No	No	No	No	No	No	No	No	3	Improved	OR 2.12 (CI 1.01-4.45, p=<0.05) that patients were >90% adherent in intervention group compared to control	Not Improved	Mean difference log viral load 0.04 (-0.39 - 0.47)
Sherrard et al [73]	Cardiovascular disease	6 months	Promote medication adherence to a new therapy	IVR	Phone calls with nurse	No	No	No	No	No	No	Taking medication*	No	Taking medication, obtaining medication	No	No	No	No	No	No	No	No	Taking medication	No	No	3	Improved	Relative risk for medication adherence for IVR vs control 0.34 (CI 0.20-0.56, p<0.0001)	Not studied	Not studied
Sherrard et al [74]	Cardiovascular disease	12 months	Improve medication adherence to an established therapy	IVR	Phone calls with nurse	No	No	No	No	No	No	Taking medication	No	Taking medication	No	No	No	No	No	No	No	No	Taking medication	No	No	3	Improved	Relative risk for medication adherence for IVR group vs control of 2.18 (CI 1.67-2.86)	Not studied	Not studied
Boker et al [47]	Acne	3 months	Promote medication adherence to a new therapy	SMS	None	Taking medication	No	No	No	No	No	No	No	Taking medication	No	No	No	No	No	No	No	No	No	No	No	2	Not improved	33.9% correct dosing in SMS group vs 36.5% in control group (p=0.5)	Not Improved	Average change in IGA score 1.07 (intervention) vs 0.68 (control) (p=0.37)
Glanz et al [53]	Glaucoma	9 months	Improve medication adherence to an established therapy; To identify potential barriers to medication adherence	IVR	None	No	No	No	No	No	No	No	No	Taking medication	No	No	No	No	No	No	No	No	No	No	Taking medication	2	Improved	Self-reported adherence 20% (intervention group) vs 13.5% (control) (not statistically significant)	Not studied	Not studied
Harris et al [54], Simoni et al [55] and Yard et al [56]	HIV/ AIDS	3 months	Promote medication adherence to a new therapy	Pager device	None	Taking medication	No	No	No	No	No	No	No	Taking medication	No	No	No	No	No	No	No	No	No	No	No	2	Unclear	No increase in OR for adherence (MEMS or self-report) but lesser reduction in 100% adherence at 6 months, OR 0.5 (CI 0.24-1.03, p=0.06)	Improved	Maintaining CD4 count above 350 cells per millimetre OR 2.20 (CI 1.1-4.42,p=0.0) for intervention vs control.
Park et al [67,68]	Cardiovascular disease	30 days	Promote medication adherence to a new therapy	SMS	None	Taking medication	No	No	No	No	No	No	No	Taking medication	No	No	No	No	No	No	No	No	No	No	No	2	Unclear	Intervention group increased in percentage of doses taken compared to control (93.7% vs 79.1%, p=0.03) (antiplatelets only, no difference for statins)	Not studied	Not studied
Stuart et al [77]	Depressive disorders	3 months	Promote medication adherence to a new therapy	IVR	None	No	No	No	No	No	No	Taking medication	Taking medication	No	No	No	No	No	No	No	No	No	No	No	No	2	Not improved	No significant differences in medication adherence between groups (not details)	Not studied	Not studied
Vollmer et al [79]	Asthma, Chronic Obstructive Pulmonary Disease	Unclear	Promote medication adherence to a new therapy; Improve medication adherence to an established therapy	IVR	None	Obtaining medication	No	No	No	No	No	No	No	No	No	No	No	No	No	No	No	No	No	Obtaining medication	No	2	Improved	Increased adherence in intervention group compared to control of 0.02 (95% CI 0.001-0.003)	Improved	Improvement in percentage of individuals with good control (23% vs 17%, p=<0.007) for those who accessed detailed messages at least twice.
Boland et al [48]	Glaucoma	3 months	Improve medication adherence to an established therapy	IVR or SMS depending on patient preference	None	Taking medication	No	No	No	No	No	No	No	No	No	No	No	No	No	No	No	No	No	No	No	1	Improved	Median increase in adherence of 13% (p<0.05)	Not studied	Not studied
Pfaeffli Dale et al [69]	Cardiovascular disease	6 months	Unclear	SMS and supporting website	None	No	No	No	No	No	No	No	No	No	No	No	No	No	No	No	No	Taking medication (benefits)	No	No	No	1	Unclear	Increase in mean MMAS by 0.58 (CI 0.19-0.97, p=0.004) at 3 months	Unclear	Decrease in total cholesterol intervention group vs control 0.29 (CI 0.61-0.03, p=0.08). No change to BP or HDL/LDL separately.
Tucker et al [78]	HIV/ AIDS	70 days	To detect medication non-adherence	IVR	None	No	No	No	No	No	No	No	No	Taking medication	No	No	No	No	No	No	No	No	No	No	No	1	Unclear	Correlation found between IVR use and increased medication adherence (r=0.89, p<0.0001). Unclear if this is causative.	Not studied	Not studied
Zabinski et al [82]	Cancer, cardiovascular disease, depressive disorders, diabetes, epilepsy, HIV/ AIDS, heart failure, osteoporosis, hepatitis C	One-off intervention	Improve medication adherence to an established therapy; To identify potential barriers to medication adherence	IVR	Letter	No	No	Taking medication	No	No	No	No	No	No	No	No	No	No	No	No	No	No	No	No	No	1	Improved	For intervention group vs control adjusted OR for adherence 1.448 (CI 1.025-2.046)	Not studied	Not studied
Number of studies using this BCT						19	3	8	2	1	1	15	11	19	3	3	12	10	11	1	3	8	17	5	8

## Sheet: Behavior Organised Results
Summary results table for the paper: [Insert citation]
Colour key:
	BCTs delivered via automated two-way digital communication				BCTs delivered by both automated two-way digital communication and non-digital intervention component						Results show positive improvement in outcomes			Results show no improvement in outcomes
	BCTs delivered via non-digital intervention component										Results show unclear outcome results
* Indicates where BCT delivery was conditional based on patient response (or not) to automated two-way digital communication component
Study	LTC	Intervention length	Intervention aim	Automated two-way digital communication technology	Non-digital intervention component(s)	Obtaining medication	Taking medication	Self-testing	Asking for support	Number of behaviors targeted	Medication adherence outcome	Medication adherence summary	Clinical outcome	Clinical outcome summary
Nelson et al [66,67]	Diabetes	3 months	Improve medication adherence to an established therapy; To identify potential barriers to medication adherence	IVR and SMS	None	Problem solving	Habit formation, Problem solving, Identification of self as role model, Feedback on behaviour, Social reward, Reduce negative emotions, Biofeedback, Information about health concequences	Not targeted	Prompts or cues	3	Unclear	At 1 month, intervention group medication adherence compared to control AOR 3.88 (CI 1.79, 10.86), at two months 3.76 (CI 1.75-17.44), at 3 months 1.49 (CI 0.66-3.10)	Not Improved	Average change in HbA1c of 0.044 ± 1.252 (intervention) vs -0.291 ± 1.418 (matched controls) p=0.42
Aikens et al [47,48]	Diabetes	3 or 6 months	Improve medication adherence to an established therapy	IVR	Follow-up phone calls with care team	Monitoring outcome(s) of behaviour without feedback	Problem solving, Feedback on behaviour, Social reward, Monitoring of behaviour by others without feedback, Biofeedback, Monitoring outcome(s) of behaviour without feedback, Feedback on outcomes of behaviour, Self-monitoring outcome(s) of behavior, Social support (unspecified)	Feedback on behaviour, Monitoring of behaviour by others without feedback	Not targeted	3	Improved	-0.57 in MMAS scores in the IVR only group (CI -0.83 to -0.32, p<0.001), however greater effect in care partner arm	Not studied	Not studied
Cizmic et al [53]	Osteoporosis	One-off contact programme	Promote medication adherence to a new therapy	IVR	Letter from community pharmacist	Prompts or cues, Social reward, Feedback on outcomes of behaviour, Social support (practical), Instruction how to perform a behavior, Social support (practical)	Information about others' approval, Reduce negative emotions, Information about health concequences, Social support (unspecified)	Not targeted	Instruction how to perform a behavior	3	Improved	For patients collecting medication within 25 days in intervention group compared to control unadjusted OR 2.17 (CI 1.29-3.67)	Not studied	Not studied
Nundy et al [68,69]	Diabetes	6 months	Improve medication adherence to an established therapy	SMS	Phone calls with nurse	Social support (practical)	Prompts or cues, Feedback on behaviour, Social reward, Monitoring of behaviour by others without feedback, Biofeedback, Self-monitoring outcome(s) of behavior, Social support (unspecified)	Prompts or cues, Monitoring of behaviour by others without feedback	Not targeted	3	Improved	MMAS 4-item mean score increased from 2.9 to 3.4 at 6 months (p=0.02)	Not studied	Not studied
Bender et al [49]	Asthma	10 weeks	Improve medication adherence to an established therapy	IVR	Contact with usual asthma providers	Instruction how to perform a behavior	Monitoring of behaviour by others without feedback, Monitoring outcome(s) of behaviour without feedback, Feedback on outcomes of behaviour, Information about health concequences, Social support (unspecified)	Not targeted	Prompts or cues, Instruction how to perform a behavior	3	Improved	Average doses taken as prescribed 64.5% (treatment group) vs 49.1% (control) p=0.003 and correlation with improvement in BMQ scores (r=0.342, p=0.0152)	Not Improved	Reduction in average ACT score of -1.120 (intervention) vs -1.840 (control) (p=0.530)
Magid et al [63]	Hypertension	6 months	Improve medication adherence and/or change medication	IVR	Phone calls with pharmacist	Not targeted	Biofeedback, Feedback on outcomes of behaviour, Social support (unspecified)	Prompts or cues	Prompts or cues, Social support (practical)	3	Not improved	Medication possession ratio of intervention group (0.85) vs control (0.84) p= 0.88	Improved	Systolic BP reduction -13.1 mmHg (intervention) vs -7.1 mmHg (control) (p=0.06); Diastolic BP -6.5 vs -4.2 (p=0.07)
Aikens et al [46]	Depressive disorders	6 months	Improve medication adherence to an established therapy	IVR	Support partner (friend or relative of the patient), usual primary care team	Not targeted	Problem solving, Feedback on behaviour, Social reward, Monitoring outcome(s) of behaviour without feedback, Feedback on outcomes of behaviour, Social support (unspecified), Social support (practical)	Not targeted	Prompts or cues, Social support (practical), Instruction how to perform a behavior	2	Not improved	OR adherence 1.11 (CI 0.99-1.24, p=0.070) IVR vs 1.31 (CI 1.16-1.47, p<0.001) control	Not Improved	Depression remission was 8% for IVR group (not statistically significant) compared to 24% in the IVR+CarePartner group
Piette et al [73]	Diabetes	12 months	Improve medication adherence to an established therapy; To identify potential barriers to medication adherence; To detect medication non-adherence	IVR	Care partner support and usual clinician	Not targeted	Problem solving, Feedback on behaviour, Social reward, Biofeedback, Self-monitoring outcome(s) of behavior, Monitoring outcome(s) of behaviour without feedback, Social support (unspecified)	Problem solving	Not targeted	2	Improved	Intervention group had decreased medication adherence problems 69% (baseline) to 48%, p=0.003	Not Improved	Adjusted mean reduction in HbA1c in intervention group of 0.3 (CI -0.7 to 0.1, p=0.1)
Mayberry et al [64]	Diabetes	3 months	Improve medication adherence to an established therapy; To identify potential barriers to medication adherence	IVR and SMS	None	Instruction how to perform a behavior	Habit formation, Problem solving, Identification of self as role model, Feedback on behaviour, Social reward, Reduce negative emotions, Information about health concequences	Not targeted	Not targeted	2	Improved	Reductions in medication barriers correlated with improvements in adherence, regression coefficient -0.08 (p=<0.001)	Improved	Reduction in HbA1c of 0.22(p<0.07) for participants who completed all adherence assessments.
Katalenich et al [60]	Diabetes	6 months	Promote medication adherence to a new therapy; Improve medication adherence to an established therapy	IVR or SMS depending on patient preference	Usual care by clinicians (assumed face-to-face)	Not targeted	Prompts or cues, Biofeedback, Monitoring outcome(s) of behaviour without feedback, Feedback on outcomes of behaviour, Social support (unspecified)	Prompts or cues, Feedback on behaviour, Monitoring of behaviour by others without feedback	Not targeted	2	Improved	Percentage of patients with above median adherence 37% vs 28% (baseline) (not a statistically significant compared to control)	Improved	Equivalence for controlling HbA1c (8.1% vs 7.9%, p=0.78)
Shane-McWhorter et al [75]	Diabetes, Hypertension	6 months	Improve medication adherence to an established therapy	IVR	Phone calls with pharmacist	Not targeted	Monitoring of behaviour by others without feedback, Biofeedback, Monitoring outcome(s) of behaviour without feedback, Feedback on outcomes of behaviour, Social support (unspecified)	Prompts or cues, Adding objects to the environment	Not targeted	2	Not improved	Medication adherence score for patients with diabetes (pre) 6.2 vs (post) 6.5 p=0.089. For hypertension (pre) 6.3 vs (post) 6.7 p=0.054.	Improved	Reduction in HbA1c -1.92 (p<0.0001), Reduction in systolic BP -7.8 mmHg (p=0.001) and reduction in LDL -10.2 (p=0.0263)
Bove et al [52]	Hypertension	6 months	Improve medication adherence to an established therapy	IVR or web-based	Face-to-face consultation with doctor and follow-up phone calls with nurses	Not targeted	Biofeedback, Feedback on outcomes of behaviour, Social support (unspecified)	Adding objects to the environment, Instruction how to perform a behavior	Not targeted	2	Not improved	Medication adherence score 3.56 (±0.81) in intervention group vs 3.59 (± 0.85) in control (p=0.86)	Not Improved	Differences between the intervention and control group not statistically significant (no details reported)
King et al [61]	HIV/ AIDS	12 months	Improve medication adherence to an established therapy	SMS	Phone calls with nurse	Not targeted	Social support (unspecified)	Not targeted	Prompts or cues, Feedback on behaviour, Feedback on outcomes of behaviour, Instruction how to perform a behavior	2	Improved	Mean medication adherence increase from 60.3% of doses taken to 62.2% (p<0.001)	Unclear	Viral load mean decreased from 1098 copies/mL (baseline) vs 439 copies/mL (end point) (p=0.04). No significant change to CD4 count.
Stacy et al [79]	Cardiovascular disease	180 days	Improve medication adherence to an established therapy; To identify potential barriers to medication adherence	IVR	None	Commitment	Habit formation, Problem solving, Social reward, Monitoring of behaviour by others without feedback	Not targeted	Not targeted	2	Improved	Intervention group 6 month point prevalence improved for possession compared to control (70.4% vs 60.7%, p=0.05)	Not studied	Not studied
Johnston et al [45]	Tuberculosis	12 months	Promote medication adherence to a new therapy	SMS	Clinic visit with nurse and pharmacist, follow-up phone calls with nurses	Not targeted	Social support (unspecified)	Not targeted	Prompts or cues, Feedback on behaviour, Feedback on outcomes of behaviour	2	Not improved	Relative risk of adherence between the intervention and control arms was 0.97 (95% CI 0.88–1.07; p=0.550)	Not studied	Not studied
Leu et al [62]	Diabetes	3-6 months	Improve medication adherence to an established therapy	Pager device	None	Not targeted	Prompts or cues, Feedback on behaviour, Monitoring of behaviour by others without feedback, Biofeedback	Prompts or cues	Not targeted	2	Not studied		Unclear	Decrease in percentage hypertensive patients at follow up compared to baseline (-24%, p=0.013). Neither group achieved the target reduction in HbA1c of 0.5%.
Piette et al [74]	Heart failure	12 months	Improve medication adherence to an established therapy	IVR	Phone calls with nurse	Not targeted	Monitoring of behaviour by others without feedback, Biofeedback, Monitoring outcome(s) of behaviour without feedback, Social support (unspecified)	Monitoring of behaviour by others without feedback	Not targeted	2	Unclear	mHealth+ Care Partner improved medication adherence of 13.8% at 12 months (p=0.01) compared to control. mHealth only not reported.	Not studied	Not studied
Vollmer et al [83]	Cardiovascular disease	Unclear	Improve medication adherence to an established therapy	IVR	Paper based reports and information	Instruction how to perform a behavior	Adding objects to the environment, Biofeedback, Feedback on outcomes of behaviour	Not targeted	Not targeted	2	Improved	0.022 increase in mean mPDC for statin users (0.011-0.034, p=0.000) and ACE/ARB users 0.016 (0.002-0.029, p=0.022). IVR+ was more effective.	Unclear	Average 0.5 mmHg reduction in Systolic BP IVR group vs control (p=0.041). No significant differences in LDL for IVR vs usual care. Reduction in LDL of 1.5 IVR+ vs control (p=0.019)
Sherrard et al [76]	Cardiovascular disease	6 months	Promote medication adherence to a new therapy	IVR	Phone calls with nurse	Monitoring of behaviour by others without feedback	Feedback on behaviour, Monitoring of behaviour by others without feedback, Social support (unspecified)	Not targeted	Not targeted	2	Improved	Relative risk for medication adherence for IVR vs control 0.34 (CI 0.20-0.56, p<0.0001)	Not studied	Not studied
Moore et al [65]	HIV/ AIDS with co-occurring bipolar disorder	30 days	Improve medication adherence to an established therapy	SMS	Face-to-face education with study team member	Not targeted	Prompts or cues, Feedback on behaviour, Social reward, Action planning, Information about health concequences, Monitoring outcome(s) of behaviour without feedback	Not targeted	Not targeted	1	Unclear	Intervention users took antiretroviral medication within 65.7 (SD 76.5) minutes of dosing time vs 120.8 (SD 105.5) (control) p=0.02. No changes in mean adherence.	Not studied	Not studied
Friedman et al [54]	Hypertension	6 months	Maintain medication adherence to an established therapy	IVR	None	Not targeted	Monitoring of behaviour by others without feedback, Biofeedback, Monitoring outcome(s) of behaviour without feedback, Information about health concequences	Not targeted	Not targeted	1	Improved	Mean antihypertensive medication adherence improved 17.7% (IVR users) vs 11.7% (controls) (p=0.02)	Improved	Decreased in mean Diastolic BP 5.2 (intervention) vs 0.8 (control) (p=0.02)
Kuusalo et al. [44]	Rheumatoid arthritis	6 months	Promote medication adherence to a new therapy	SMS	Phone calls with nurse	Not targeted	Monitoring of behaviour by others without feedback, Monitoring outcome(s) of behaviour without feedback, Feedback on outcomes of behaviour, Social support (unspecified)	Not targeted	Not targeted	1	Not studied		Not Improved	Remission rates at 12 months were 57% in the intervention group and 43% in the control group (p=0.17)
Spoelstra et al [78]	Cancer	21 days	Promote medication adherence to a new therapy	SMS	Usual care by clinicians (assumed face-to-face)	Not targeted	Prompts or cues, Monitoring of behaviour by others without feedback, Information about health concequences, Social support (unspecified)	Not targeted	Not targeted	1	Not improved	Percentage of patients defined as adherent increased 20.7% (intervention) vs 6.1% (control) (not statistically significant)	Not Improved	Intervention group had fewer total number of symptoms (ES=0.09), lower summed symptom severity (ES=0.21), and lower summed symptom interference (ES=0.22) (not statistically significant)
Wald et al [84]	Cardiovascular disease	6 months	Improve medication adherence to an established therapy	SMS	Follow-up phone call (unclear who)	Not targeted	Prompts or cues, Problem solving, Monitoring of behaviour by others without feedback	Not targeted	Not targeted	1	Improved	16% reduction in patients discontinuing or non-adherent to medication in intervention group vs control (CI 7% - 24%, p=<0.001)	Not studied	Not studied
Garofalo et al [55]	HIV/ AIDS	6 months	Improve medication adherence to an established therapy	SMS	None	Not targeted	Prompts or cues, Feedback on behaviour, Social reward	Not targeted	Not targeted	1	Improved	OR 2.12 (CI 1.01-4.45, p=<0.05) that patients were >90% adherent in intervention group compared to control	Not Improved	Mean difference log viral load 0.04 (-0.39 - 0.47)
Sherrard et al [77]	Cardiovascular disease	12 months	Improve medication adherence to an established therapy	IVR	Phone calls with nurse	Not targeted	Feedback on behaviour, Monitoring of behaviour by others without feedback, Social support (unspecified)	Not targeted	Not targeted	1	Improved	Relative risk for medication adherence for IVR group vs control of 2.18 (CI 1.67-2.86)	Not studied	Not studied
Boker et al [50]	Acne	3 months	Promote medication adherence to a new therapy	SMS	None	Not targeted	Prompts or cues, Monitoring of behaviour by others without feedback	Not targeted	Not targeted	1	Not improved	33.9% correct dosing in SMS group vs 36.5% in control group (p=0.5)	Not Improved	Average change in IGA score 1.07 (intervention) vs 0.68 (control) (p=0.37)
Glanz et al [56]	Glaucoma	9 months	Improve medication adherence to an established therapy; To identify potential barriers to medication adherence	IVR	None	Not targeted	Monitoring of behaviour by others without feedback, Instruction how to perform a behavior	Not targeted	Not targeted	1	Improved	Self-reported adherence 20% (intervention group) vs 13.5% (control) (not statistically significant)	Not studied	Not studied
Harris et al [57], Simoni et al [58] and Yard et al [59]	HIV/ AIDS	3 months	Promote medication adherence to a new therapy	Pager device	None	Not targeted	Prompts or cues, Monitoring of behaviour by others without feedback	Not targeted	Not targeted	1	Unclear	No increase in OR for adherence (MEMS or self-report) but lesser reduction in 100% adherence at 6 months, OR 0.5 (CI 0.24-1.03, p=0.06)	Improved	Maintaining CD4 count above 350 cells per millimetre OR 2.20 (CI 1.1-4.42,p=0.0) for intervention vs control.
Park et al [70,71]	Cardiovascular disease	30 days	Promote medication adherence to a new therapy	SMS	None	Not targeted	Prompts or cues, Monitoring of behaviour by others without feedback	Not targeted	Not targeted	1	Unclear	Intervention group increased in percentage of doses taken compared to control (93.7% vs 79.1%, p=0.03) (antiplatelets only, no difference for statins)	Not studied	Not studied
Stuart et al [80]	Depressive disorders	3 months	Promote medication adherence to a new therapy	IVR	None	Not targeted	Feedback on behaviour, Social reward	Not targeted	Not targeted	1	Not improved	No significant differences in medication adherence between groups (not details)	Not studied	Not studied
Boland et al [51]	Glaucoma	3 months	Improve medication adherence to an established therapy	IVR or SMS depending on patient preference	None	Not targeted	Prompts or cues	Not targeted	Not targeted	1	Improved	Median increase in adherence of 13% (p<0.05)	Not studied	Not studied
Pfaeffli Dale et al [72]	Cardiovascular disease	6 months	Unclear	SMS and supporting website	None	Not targeted	Information about health concequences	Not targeted	Not targeted	1	Unclear	Increase in mean MMAS by 0.58 (CI 0.19-0.97, p=0.004) at 3 months	Unclear	Decrease in total cholesterol intervention group vs control 0.29 (CI 0.61-0.03, p=0.08). No change to BP or HDL/LDL separately.
Tucker et al [81]	HIV/ AIDS	70 days	To detect medication non-adherence	IVR	None	Not targeted	Monitoring of behaviour by others without feedback	Not targeted	Not targeted	1	Unclear	Correlation found between IVR use and increased medication adherence (r=0.89, p<0.0001). Unclear if this is causative.	Not studied	Not studied
Vollmer et al [82]	Asthma, Chronic Obstructive Pulmonary Disease	Unclear	Promote medication adherence to a new therapy; Improve medication adherence to an established therapy	IVR	None	Prompts/ cues, Social support (practical)	Not targeted	Not targeted	Not targeted	1	Improved	Increased adherence in intervention group compared to control of 0.02 (95% CI 0.001-0.003)	Improved	Improvement in percentage of individuals with good control (23% vs 17%, p=<0.007) for those who accessed detailed messages at least twice.
Zabinski et al [85]	Cancer, cardiovascular disease, depressive disorders, diabetes, epilepsy, HIV/ AIDS, heart failure, osteoporosis, hepatitis C	One-off intervention	Improve medication adherence to an established therapy; To identify potential barriers to medication adherence	IVR	Letter	Not targeted	Problem solving	Not targeted	Not targeted	1	Improved	For intervention group vs control adjusted OR for adherence 1.448 (CI 1.025-2.046)	Not studied	Not studied
Number of studies targeting this behavior						10	35	9	7

## Sheet: Accronyms
Accronym	Expansion
ACT	Asthma Control Test
AIDS	Acquired Immunodeficiency Syndrome
BG	Blood Glucose
BMQ	Beliefs about Medicines Questionnaire
BP	Blood Pressure
CI	Confidence Interval
ES	Effect Size
HbA1c	Glycosylated Haemoglobin
HDL	High Density Lipoprotein
HIV	Human Immunodeficiency Virus
IGA	Investigator Global Assessment
IVR	Interactive Voice Response
LDL	Low Density Lipoprotein
MEMS	Medication Event Monitoring System
MMAS	Morisky Medication Adherence Scale
mPDC	modified Proportion of Days Covered
OR	Odds Ratio
SD	Standard Deviation
SMS	Short Message Service
TM	Text Messaging
